# Supplementary material for: Plectranthus Species with Anti-Inflammatory and Analgesic Potential: A Systematic Review on Ethnobotanical and Pharmacological Findings
Source: Molecules. 2023 Jul 26;28(15):5653. doi: 10.3390/molecules28155653 (PMC10419981; doi:10.3390/molecules28155653)
Supplement: Supplementary file 1 [file molecules-28-05653-s001.zip]

Archive with 1 entries (1 files):
- molecules-2416633-supplementary.pdf
